# Supplementary material for: Losses of human disease-associated genes in placental mammals
Source: NAR Genom Bioinform. 2019 Oct 24;2(1):lqz012. doi: 10.1093/nargab/lqz012 (PMC7671337; doi:10.1093/nargab/lqz012)
Supplement: lqz012_Supplemental_Files [file lqz012_supplemental_files.zip]

Archive with 2 entries (2 files):
- Supplement.pdf
- SupplementaryTable.xlsx
