# Supplementary material for: Losses of human disease-associated genes in placental mammals
Source: NAR Genom Bioinform. 2019 Oct 24;2(1):lqz012. doi: 10.1093/nargab/lqz012 (PMC7671337; doi:10.1093/nargab/lqz012)
Supplement: lqz012_Supplemental_Files [file lqz012_supplemental_files.zip › SupplementaryTable.xlsx]

## Sheet: Table S1
Supplementary Table 1: Placental mammals analyzed in this study
Human is the reference species
Species included in the whole genome alignment
Assembly	Species	Scientific name	Sister species	read data used for validation of mutations (SRA accession or trace archive)
hg38	Human	Homo sapiens
panTro4	Chimp	Pan troglodytes
panPan1	Bonobo	Pan paniscus
ponAbe2	Orangutan	Pongo pygmaeus abelii
nomLeu3	Gibbon	Nomascus leucogenys
rheMac3	Rhesus	Macaca mulatta
macFas5	Crab-eating macaque	Macaca fascicularis
papAnu2	Baboon	Papio anubis
chlSab2	Green monkey	Chlorocebus sabaeus
rhiRox1	Golden snub-nosed monkey	Rhinopithecus roxellana
calJac3	Marmoset	Callithrix jacchus
saiBol1	Squirrel monkey	Saimiri boliviensis
tarSyr2	Tarsier	Tarsius syrichta
otoGar3	Bushbaby	Otolemur garnettii		Sequences from trace archive
speTri2	Squirrel	Spermophilus tridecemlineatus
jacJac1	Lesser Egyptian jerboa	Jaculus jaculus
micOch1	Prairie vole	Microtus ochrogaster
perManBai1	Prairie deer mouse	Peromyscus maniculatus bairdii
mesAur1	Golden hamster	Mesocricetus auratus
mm10	Mouse	Mus musculus	Ryuku mouse
rn6	Rat	Rattus norvegicus		Sequences from trace archive
nanGal1	Upper Galilee mountains blind mole rat	Nannospalax galili
hetGla2	Naked mole-rat	Heterocephalus glaber
cavPor3	Guinea pig	Cavia porcellus	Brazilian guinea pig
chiLan1	Chinchilla	Chinchilla lanigera		SRX081857
octDeg1	Brush-tailed rat	Octodon degus		SRX114020
oryCun2	Rabbit	Oryctolagus cuniculus
ochPri3	Pika	Ochotona princeps		SRX112822
vicPac2	Alpaca	Vicugna pacos		SRX682152
camFer1	Bactrian camel	Camelus ferus	Wild bactrian camel
turTru2	Dolphin	Tursiops truncatus	Killer whale
orcOrc1	Killer whale	Orcinus orca	Dolphin
phyCat1	Sperm whale	Physeter catodon		SRX2447274
balAcu1	Minke whale	Balaenoptera acutorostrata scammoni	Bowhead whale
panHod1	Tibetan antelope	Pantholops hodgsonii
bosTau8	Cow	Bos taurus	Zebu cattle
bisBis1	Bison	Bison bison bison	Wild yak
capHir1	Domestic goat	Capra hircus		SRX3130451
equCab2	Horse	Equus caballus	Przewalski horse
cerSim1	Rhinoceros	Ceratotherium simum		SRX118241
felCat8	Cat	Felis catus	Cheetah
canFam3	Dog	Canis lupus familiaris	African hunting dog, Dingo
musFur1	Ferret	Mustela putorius furo	Sea otter	SRX034855, SRX041627, SRX041629
ailMel1	Panda	Ailuropoda melanoleuca		SRX1352275
ursMar1	Polar bear	Ursus maritimus		SRX327154
odoRosDiv1	Pacific walrus	Odobenus rosmarus divergens		SRX189116
lepWed1	Weddell seal	Leptonychotes weddellii	Hawaiian monk seal
manPen1	Chinese pangolin	Manis pentadactyla	Malayan pangolin
pteAle1	Black flying-fox	Pteropus alecto		SRX174446
pteVam1	Megabat	Pteropus vampyrus		SRX708169
eptFus1	Big brown bat	Eptesicus fuscus		SRX105045
myoDav1	Davids myotis bat	Myotis davidii		SRX174467
myoLuc2	Microbat	Myotis lucifugus	Brandt's myotis bat
eriEur2	Hedgehog	Erinaceus europaeus
sorAra2	Shrew	Sorex araneus
conCri1	Star-nosed mole	Condylura cristata		SRX104172
loxAfr3	Elephant	Loxodonta africana	Asian elephant	Sequences from trace archive
eleEdw1	Cape elephant shrew	Elephantulus edwardii
triMan1	Manatee	Trichechus manatus latirostris		SRX081854
chrAsi1	Cape golden mole	Chrysochloris asiatica		SRX104161
echTel2	Tenrec	Echinops telfairi		SRX044031, SRX044031
oryAfe1	Aardvark	Orycteropus afer afer		SRX110133
dasNov3	Armadillo	Dasypus novemcinctus
Additional assemblies used for identifying shared inactivating mutation between sister species
Assembly accession (UCSC or NCBI GenBank)	Species	Scientific name	comment
GCA_900094665.2	Ryuku mouse	Mus caroli
GCA_000688575.1	Brazilian guinea pig	Cavia aperea
GCA_000767855.1	Wild bactrian camel	Camelus bactrianus
GCA_001922835.1	Bottlenose dolphin (new assembly)	Tursiops truncatus
NA	Bowhead whale	Balaena mysticetus	assembly downloaded from: http://alfred.liv.ac.uk/downloads/bowhead_whale/bowhead_whale_scaffolds.zip
GCA_000247795.2	Zebu cattle	Bos indicus
bosMut1	Wild yak	Bos grunniens mutus
equPrz1	Przewalski horse	Equus przewalskii
GCA_001704415.1	Domestic goat (San clemente)	Capra hircus
GCA_001443585.1	Cheetah	Acinonyx jubatus
GCA_001887905.1	African hunting dog	Lycaon pictus
GCA_003254725.1	Dingo	Canis lupus dingo
GCA_002288905.2	Sea otter	Enhydra lutris kenyoni
neoSch1	Hawaiian monk seal	Neomonachus schauinslandi
GCA_001685135.1	Malayan pangolin	Manis javanica
myoBra1	Brandt's myotis bat	Myotis brandtii
NA	Asian elephant	Elephas maximus	we used DNA read data (NCBI SRA SRX1427123)
